# Supplementary material for: The Population-Wide Risk-Benefit Profile of Extending the Primary COVID-19 Vaccine Course Compared with an mRNA Booster Dose Program
Source: Vaccines (Basel). 2022 Jan 18;10(2):140. doi: 10.3390/vaccines10020140 (PMC8880242; doi:10.3390/vaccines10020140)
Supplement: Supplementary file 1 [file vaccines-10-00140-s001.zip]

Archive with 1 entries (1 files):
- vaccines-1530753-supplementary.pdf
